# Supplementary material for: A Multi-Omic View of Host-Pathogen-Commensal Interplay in Salmonella-Mediated Intestinal Infection
Source: PLoS One. 2013 Jun 26;8(6):e67155. doi: 10.1371/journal.pone.0067155 (PMC3694140; doi:10.1371/journal.pone.0067155)
Supplement: Table S4 — Primer sequences used for 16s community profiling. Primer sequences are listed for each sample, including four experimental groups (control 1, control 2, infected 1, and infected 2), with eight time points per group (−1, 1, 3, 6, 10, 14, 21, and 18 days post-infection). (XLSX) [file pone.0067155.s011.xlsx]

## Sheet: SalmonellaInfectionBarCodeList
Experimental group	Time point (days)	Primer ID	Sequence
Control_1	-1	926R_011	TGTACTCGTA
Control_1	1	926R_004	TCTAGAGACT
Control_1	3	926R_005	CTGTGTATCT
Control_1	6	926R_006	AGACTAGAGT
Control_1	10	926R_007	TACACTGACT
Control_1	14	926R_008	ACAGACGTAG
Control_1	21	926R_009	CTCGTAGTCG
Control_1	28	926R_010	TAGTGTGCTA
Control_2	-1	926R_023	TGAGTACGCA
Control_2	1	926R_016	CTCGCGCTCT
Control_2	3	926R_017	TCGATCTACG
Control_2	6	926R_018	CGCGTCATCA
Control_2	10	926R_019	TCTCGAGAGA
Control_2	14	926R_020	CGCTACACTA
Control_2	21	926R_021	TACGTCGTGA
Control_2	28	926R_022	CTACTCTACA
Infected_1	-1	926R_035	CGCACTCACG
Infected_1	1	926R_024	ACGTGTGCGT
Infected_1	3	926R_025	CTCATACTCA
Infected_1	6	926R_029	ACGCTGTAGA
Infected_1	10	926R_030	TACTAGCGAT
Infected_1	14	926R_031	CGTAGCTGCT
Infected_1	21	926R_032	TATATAGCGA
Infected_1	28	926R_034	CGAGATCTCA
Infected_2	-1	926R_047	TCGAGACTGA
Infected_2	1	926R_040	AGCGAGACGT
Infected_2	3	926R_041	ACGTAGCGCG
Infected_2	6	926R_042	TCGTGACTCT
Infected_2	10	926R_043	ACATCGTGTA
Infected_2	14	926R_044	CGTGATGTAG
Infected_2	21	926R_045	CATAGAGTAT
Infected_2	28	926R_046	CTCGCGTGAG
